# Supplementary material for: Immunohistochemical Comparison of Dopamine-2 Receptor Expression in Resistant and Non-Resistant Prolactinomas
Source: J Clin Med. 2025 Oct 17;14(20):7344. doi: 10.3390/jcm14207344 (PMC12565039; doi:10.3390/jcm14207344)
Supplement: Supplementary file 1 [file jcm-14-07344-s001.zip]

Archive with 1 entries (1 files):
- jcm-3872560-supplementary.pdf
